# Supplementary material for: Exploring Physicians’ Views, Perceptions and Experiences about Broad-Spectrum Antimicrobial Prescribing in a Tertiary Care Hospital Riyadh, Saudi Arabia: A Qualitative Approach
Source: Antibiotics (Basel). 2021 Mar 31;10(4):366. doi: 10.3390/antibiotics10040366 (PMC8067237; doi:10.3390/antibiotics10040366)
Supplement: Supplementary file 1 [file antibiotics-10-00366-s001.zip]

Archive with 5 entries (4 files):
- Supplementary/
- Supplementary/Supplementary 3 Participant information sheet.docx
- Supplementary/Supplementary 2 Participant’s invitation letter.docx
- Supplementary/Supplementary 1COREQ.docx
- Supplementary/Supplementary 4 Consent form.docx
